# Supplementary material for: Prognostic Factors in Patients with Breast Cancer Liver Metastases Undergoing Liver Resection: Systematic Review and Meta-Analysis
Source: Cancers (Basel). 2022 Mar 26;14(7):1691. doi: 10.3390/cancers14071691 (PMC8997076; doi:10.3390/cancers14071691)
Supplement: Supplementary file 1 [file cancers-14-01691-s001.zip]

Archive with 1 entries (1 files):
- cancers-1604392-supplementary.pdf
